# Supplementary material for: Induced organoids derived from patients with ulcerative colitis recapitulate colitic reactivity
Source: Nat Commun. 2021 Jan 11;12:262. doi: 10.1038/s41467-020-20351-5 (PMC7801686; doi:10.1038/s41467-020-20351-5)
Supplement: Supplementary file 6 — Source Data [file 41467_2020_20351_MOESM6_ESM.xlsx]

## Sheet: Fig 1h
Figure 1h
	Epithelial structure (%)	Columnar	Pseudostratified	Stratified		Columnar	Pseudostratified	Stratified
	iHNO				iHUCO																									22.2222	40	30	36.3636
		45	30	8.33333		0	0	54.5455
		41.6667	50	40		0	36.3636	90
		40	20	0		0	10	75
		58.3333	41.6667	9.09091		0	25	75
		45.4545	54.5455	15.3846		12.5	12.5	42.8571
		38.4615	46.1538	15.3846		0	57.1429	40
		23.0769	61.5385	11.1111		0	60	54.5455
		55.5556	33.3333	0		9.09091	36.3636	58.3333
		83.3333	16.6667	0		0	41.6667	71.4286
		78.5714	21.4286	0		14.2857	14.2857	55.5556
		88.8889	11.1111	10		0	44.4444	92.8571
		50	30	8.33333		0	23.5294	85.7143
		33.3333	41.6667	8.33333		0	14.2857	72.7273
		41.6667	50	10		0	27.2727	72.7273
		40	50			0	27.2727	41.6667
						8.33333	50	38.4615
						0	61.5385	50
						0	50	64.7059
						11.7647	29.4118	71.4286
						9.09091	28.5714	90
						0	10	90
						10	10	45.4545
						0	45.4545	77.7778
						18.1818	22.2222	50
							40	70
							30	45.4545
							36.3636
																											45.4545

## Sheet: Fig 1j
Figure 1j
	Ki67+(%)	iHNO	iHUCO	Normal tissue	UC tissue
		13.9785	39.0411	6.89655	42.446
		27.8107	52.3077	7.1066	25.5952
		7.01754	46.8468	7.92079	54.9451
		20.0627	69.0608	5.12821	52.77
		3.31633	67.7596	8.37209	49.64
		25.6098	56.2044	10.9091	33.0435
		19.186	56.6441	16.3588	28.9941
		32.5	36.5482	19.5378	44.4444
		17.0588	18.4615	24.8252	25.1337
		10.5263	38.3721	18.7805	27.9412
		40.7295	30.4933	8.92857	38.1579
		35.3741	89.372	6.60377	39.0244
		34.6405	34.9112	15.6	32
		14.3382	37.6923	21.3	32.0856
		34.4086	53.5714	5.40541	20.3947
		6.875	25.6757	16.4502	81.1321
		35.127	39.0135	30.5755	42.6357
		26.3158	39.4366	20.7843	30.1325
		6.875	18.6441	25.5319	13.3603
		21.0526	20.155	28.5141	31.6384
		17.8571	27.673	26.8421	45.0893
		19.0476	35.6383	6.97674	35.3698
		17.7215	51.1628	21.2903	76.5625
		14.5631	37.1212	2.80374	69.9552
		23.824	57.8125		79.5918
		27.381	44.9315		49.6403
		35.8025	24.8705		37.7049
		35.8974	39.8844		60.6838
		32.7103	68.0473		49.5575
			29.8701		36.9892
			39.881		37.8882
			33.5968		54.3689
			41.1135		47.451
			71.6418

## Sheet: Fig 1l
Fig 1l
	AB-PAS+ (%)	iHNO	iHUCO	normal tissue	UC tissue
		6.94444	0	42.7673	11.2782
		7.5	2.1	38.806	3.6036
		7.84314	4.3	57.2115	0
		1.66667	0	22.7106	1.49254
		4.16667	0	36.9128	2.6087
			2	35.3659	4.3956
		4.54545	6	34.321	0
		4.70588	4	36.4269	0
		2.15054	0	45.7547	2.27
		4.16667	3	40.6427	1.96078
				33.9207	3.00752
		9.67742	0	35.3659	3.7037
		5.08475	1.5	50.591	3.9505
		4.49438	2.3	51.4286	2.04778
		3.44828	1.2	51.6917	1.67364
		17.8771	2.8	45.8738	4.21941
		12.1951	3.1	46.028	2.25225
		18.2371	1.76991	28.63	7
		14.7157	2.13	39.12	10.5
		9.00901	4.17391	40.6	9
		4.60829	3.48837
		24.7525	6.38298
			0

## Sheet: Fig 2d
Figure 2d
	E-cadherin+ (%)	NL Organoid Mem	UC Organoid Mem	NL Organoid Cyt+Nuc	UC Organoid Cyt+Nuc		NL Tissue Mem	UC Tissue Mem	NL Tissue Cyt+Nuc	UC Tissue Cyt+Nuc
		7.69231	18.638	67.4208	57.3477		22.4199	93.75	47.2642	18.5714
		1.89873	24.6988	82.2785	25.6024		7.27273	83.5714	43.3333	18.5714
		4.4586	37.7193	88.535	29.2398		24.8485	93.75	57.9359	0
		5.38462	28.1768	84.6154	59.6685		27.881	76.4045	52.7273	22.4719
		0.729927	37.2881	84.6715	47.4576		11.6197	84.9558	54.5455	14.1593
		0.961538	28.1513	85.5769	26.4706		29.2818	54.5455	51.3755	0
		4	33.0233	72	53.4884		25.8065	59.3162	48.0282	29.3162
		0	53.5714	81.3433	40.4762		22.9412	59.1935	50.7182	1.6129
		2.02703	45.0549	82.4324	16.4835		23.0337	73.6111	45.285	9.25926
		2.68817	49.115	82.7957	22.1239		17.6	78.9474	44.375	19.5489
		1.97044	41.0891	72.9064	20.7921		24.5734	84.8921	42.4427	11.5108
		3.16092	30.7143	85.3448	26.4286		25.8621	91.8919	46.0465	8.10811
		2.6178	20.6186	91.0995	14.433		9.79592	77.931	47.9518	22.069
		3.75		85	58.1395		32.1138	58.5106	56.5116	1.06383
		0.636943	55.7377	91.7197	0		16.5	78.2609	46.3388	1.08696
		1.31579	33.3333	65.7895	16.6667		14.8	48.6486	36.1314	2.7027
		7.60234	20.1005	83.6257	50.2513		23.6	80.3738	31.7742	6.54206
		5.64972	49.5327	62.7119	23.3645		27.1	85.3	30.5882	1.6129
		4.58015	40	93.1298	46.6667		16.9	77.2	36.9663	9.25926
		7.56757	42.1053	65.4054	39.4737			80.3	39.2	3.3
		2.68456	56.4516	82.5503	32.2581			84.2	34.744	4.6
		3.10881	71.6981	83.4197	28.3019			79.5	34.1379	6.8
		1.06952	23.3871	85.0267	69.3548				49.7959	8.9
		0.775194	30.9677	87.5969	51.6129				33.5772
		0.727273	46.5116	84	38.7597				26.5
		3.19149	40.2439	73.4043	30.4878				33.7
		0.561798		88.2022	0				42.1
		1.14943	31.1475	94.8276	3.27869				30.6
		2.1164	48.2759	74.6032	11.0345				34.3
		6.4	65.9898	75.2	4.06091
		10.101	56.4626	67.6768	4.08163
		1.92308	44.2211	85.2564	0
		8.41121	29.8507	80.3738	59.7015
		4.9505	41.9847	84.1584	15.2672
		4.32432	64.4628	75.1351	0.826446
		14.5511	35.3846	62.2291	17.6923
		11.236	12.1076	81.4607	58.296
		5.21327	19.3833	67.2986	22.9075
		0.99668	25.6	99.0033	19.2
		2.35294	27.2727	97.6471	22.7273
		9.14634	24.2105	90.8537	35.9307
			32.5581		51.1628
			31.1558		57.9439
			38.9344		43.0233
			47.1861		35.9589
			23.2558		38.6598
			36.4486		37.7483
			31.3953		47.1154
			22.6027		38.6207
			22.6804		44.5255
			30.3448

## Sheet: Fig 2f
Fig 2f
	RhoA+ (%)	NL Organoid Mem	UC OrganoidMem	NL Organoid Cyt	UC Organoid Cyt		NL Tissue	UC tissue
																																	19.1743	56.7251	26.8493	30.0885	27.7922	33.8462	78.9474	55.6452	55.2083	62.2951	49.5413		72.6027	47.7876	87.013	63.8462
		9.38967	53.125	47.5587	27.3438		0	78.9474
		0	63.5593	28.5714	16.9492		0	46.6667
		20.6612	75.4717	33.0579	56.2		0	72.4638
		0		30.581	72.5389		8.51064	83.6066
		9.43396	72.7273	9.43396	72.3404		9.60699	20.8333
		14.4928	65.0407	21.7391	46.8		11.7371	18.018
			44.4444	48.6	30.6		12.0253	16.5289
		10.1351	88.0829	19.7	40		7.14286	17.6471
		0	85.7143	16.8919	72.1053		4.4	15.0794
		11.8		38.65	72.7273		2.92887	20
		17.6	81	26.3	40		9.25926	82.8729
		0			78.6076		0	76.4706
			50	16.3934	17.7419		0	87.013
		15.873	76.9	30.5	71.7431		6.66667	67.7419
		7.8		43.0108	76.9231		11.7	86.0215
		5.6	69.9301	20.5479	72.8155		5.5	83.4586
		4.3	90.9091	37.6923	29.6296		8.1	49.4
		2.6	91.2698	45.045	54.0541		5.6	55.1
		8.7	86.3309	9.55414			2.8	26.5
		0	70.8215	7.93651	22.9032		0	24.9
		0	76.9231	2.30947			7.5	31.7
		0	89.4737	3.90625	64.8781		11.6	60.5
		0	60	3.2	24.7706		14.3	38.5
		0	88.4956		20.548			40.3
		14.6	78.9474	0	20.5263			50.6
		15.9	91.5751	0	23.3871			52.7
		19.5	80	7.14286	18.75
		0		3.7037
		4.08163		0	19.1743
		9.25926	42.4	2.5641	56.7251
		0	56	0	26.8493
		2.5641	90.3226	3.33333	30.0885
		4.86111	92.5373	10.2273	27.7922
		1.66667			33.8462
		6.81818	72.4771
			84.9315
			78.9474
			55.6452
			55.2083
			62.2951
			49.5413
			72.6027
			47.7876
			87.013
			63.8462

## Sheet: Fig 2b
Figure 2b
	b-Catenin+ (%)	NL Organoid Mem	UC Organoid Mem	NL Organoid Cyt+Nuc	UC Organoid Cyt+Nuc		NL Tissue Mem	UC Tissue Mem	NL Tissue Cyt+Nuc	UC Tissue Cyt+Nuc
		1.16279	69.8565	91.2791	9.09091		3.86	20	20.9677	2.17391
		0.985222	62.6126	80.2956	5.40541		26.3415	42.9688	9.21659	7.03125
		2.01342	48.0519	84.5638	1.62338		25.3425	12.1495	10.8108	4.85981
		0	55.4839	88.785	7.41935		14.9351	41.5254	29.9435	10.678
		2.73973	74.4526	83.5616	17.5182		5	4.21687	8.73362	2.16867
		7.01754	55.0459	71.9298	12.844		17.3228	5.95238	11.245	13.0952
		17.4359	53.3058	85.641	11.5702		14.2857	12.2807	10.3825	5.4
		4.02685	60.177	74.1611	7.9646		21.4286	8.28025	15.9701	6.8
		4.89297	40.6977	66.3609	1.16279		2.82258	54.9708	6.13208	2.6
		1.88679	86.014	93.0818	2.0979		13.8249	59.0909	6.25	4.9
		6.83761	45.3061	82.906	8.57143		10.8108	56.0976	10.585	0
		9.61538	56.7568	71.1538	0		17.2	48.5577	5.81395	3.7
		10.9005	26.2136	20.3791	4.85437		7.42358	39.7351	20.56	0
		19.6891	61.0526	50.7772	21.5789		28.9256	44.5	14.36	9.5
		7.17949	38.6243		33.0508		10.3825	22.2222	11.76	13
		10.1961	40.3846	29.4118	23.5577		5.07463	28.7129	14.9	7
		7.56303	35.2941		9.80392		4.24528	10.8911	15.68	0
		27.1186	46.729	54.2373	11.215		5.68182	31.5068	8.6	0
		3.8961	78.9474	51.0823	6.57895		3.06407	25.8503	11.3	0
		24.6154	33.9286	30	14.0714		5.42636	51.4925	12.5	0
		13.4615	28	28.8462	27.6642		21.6	64.3	7.7	0
		10.6952	43.4211	48.9305	11.5789		22.9	60.5	11.5	2.6
		3.64583	35.8779	96.3542	21.2214		17.4	49.8	14.8	1.4
		3.65854	53.2258	96.3415	41.0714		21.2	60.2	16.1	3.5
		10.6952	33.9286	59.8485	31.5789		19.8	49.3	19.3	0
		3.64583	43.4211	57.6642	41.2214		24.5	24.2		3.9
		3.65854	35.8779		59.7015		27.1	40.5		6.1
		21.2121	29.8507		47.3118		30.2	38.6		7.2
		21.8978	53.2258		32.09
			44.9102		31.57
			44
			45.7944		49.2063
			23.1884		28.0374
			30.7692		45.6522

## Sheet: Fig 2h
Figure 2h
	B-cat-E-cad Overlap+ (%)	iHNO Cyt + Nuc	iHUCO Cyt + Nuc	iHNO Membrane only	iHUCO Membrane only
		71.6216	8.6758	28.3784	65.2968
		80.3846	8.29493	9.61538	93.5484
		75.5435	3.56497	24.4565	86.4407
		79.0323	2.66667	20.9677	81.3333
		73.9496	13.7	26.0504	73.1343
		56.3063	4.79365	43.6937	82.5397
		50.8671	1.88679	39.1329	91.5094
		70.4	8.62069	6.85	81.0345
		35.4777	2.6	8.9
		33.0769	18.7	48.65	80.5
		42.8571	8.10811	37.1429	81.0811
		86.4865	10.6061	13.5135	75.7576
		70.8333	13.1148	29.1667	97.4
		80.6977	6.06061	9.30233	95.7576
		83.3333	1.0101	16.6667	91.9192
		62.5	6.77966	37.5	72.8814
		32.6923	6.19469	14.1	88.4956
		52.9412	7.36842	47.0588	83.1579
		86.8132	3.7037	13.1868	85.1852
		83.2584	4.47761	6.74157	86.5672
		77.5	5.45455	11.2	96.3636
		64.3	2.72109		85.1
		80.8	4.69799		70.3
		78.1	2.8777
		79.6	3.6036
			6.66667
			5.5
			3.33333
			14.6
			20.3
			15.5
			18.9
			22.3
			24.1
			26.3

## Sheet: Fig 3c
Figure 3c			iHNO				iHUCO
	Epithelial structure (%)	Columnar	Pseudo-Stratified	Stratified		Columnar	Pseudo-Stratified	Stratified
		38.8889	66.6667	5.55556		15.3846	23.0769	61.5385
		45	30	25		22.7273	4.54545	72.7273
		50	34.6154	15.3846		18.1818	9.09091	72.7273
		60	33.3333	6.66667		0	6.25	93.75
		54.5455	27.2727	18.1818		12.5	25	62.5
		77.7778	16.6667	5.55556		7.69231	33.8462	38.4615
		66.6667	26.6667	6.66667		0	20	80
		52.1739	34.7826	13.0435		16.6667	40	33.3333
		82.3529	23.5294	11.7647
		38.0952	33.3333	23.8095

## Sheet: Fig 3e
Figure 3e
	Ki67+ (%)	iHNO	iHUCO
		10.5919	28.7671
		8.83281	35.5932
		8.69565	38.5246
		3.87597	43.6548
		7.92683	36.1111
		13.8843	36.646
		16.8889	40.1316
		10.0529	29.4964
		10.2362	35.8491
		5.06912	44.086

## Sheet: Fig 3g
Figure 3g
	Goblet cells (%)	iHNO	iHUCO
		58.1522	10
		38.3621	16.2162
		44.9612	12.2222
		59.6154	26.4286
		52.766	9.92063
		45.7895	10.1266
			8.91089

[truncated: 59 more sheets: Fig 3i, Fig 3k, Fig 3m, Fig 3o, Fig 4j, Fig 6b, Fig 6f, Fig 6g, Fig 7a, Fig 7b, Fig 7d, Fig 7f, Fig 7g, Fig 8c, Fig 8d, Fig 8g, Fig 8h, Fig 8k, Fig 8l, Fig 8o …]
